# Supplementary material for: A mindset of competition versus cooperation moderates the impact of social comparison on self-evaluation
Source: Front Psychol. 2015 Sep 3;6:1337. doi: 10.3389/fpsyg.2015.01337 (PMC4558468; doi:10.3389/fpsyg.2015.01337)
Supplement: Supplementary file 1 [file Data_Sheet_1.XLSX]

## Sheet: CompCoopE1.txt
pp	condition	mindset	successfulSchool	brillant	competent	balanced	promising	successfullife	intelligenceB	ressemblanceB	sympathyB	SuccessfulB	influencePositive1	influenceYes	year	kindofbac	gradebac	sex	check	age	doubts
19	UC	comp	4	3	5	6	5	6	6	3	6	6	5	6	1	2	2	f	1	18
20	UC	coop	6	4	5	6	5	6	6	5	6	6	4	4	1	3	3	f	2	18
21	UC	comp	4	2	3	6	4	4	7	3	5	7	1	4	1	4	3	f	1	19
22	DC	comp	5	3	5	5	4	5	3	2	2	3	3	4	1	4	3	m	1	18
23	DC	comp	4	3	4	6	6	6	3	2	3	3	6	5	1	2	1	f	1	18
24	UC	coop	6	4	5	5	5	5	5	4	6	4	4	1	1	3	3	f	2	21
25	UC	coop	4	4	5	6	4	6	7	6	6	7	1	4	1	2	2	f	2	20
26	UC	coop	3	5	4	6	4	4	6	5	3	6	4	3	1	2	4	f	2	20
27	UC	coop	4	4	5	3	5	4	7	2	4	6	5	5	1	1	2	f	1	19
28	DC	comp	4	3	3	4	5	3	4	3	2	3	6	1	1	1	2	m	1	18	yes
29	UC	comp	3	4	4	7	5	4	5	4	4	5	4	1	1	3	2	f	2	22
30	DC	coop	3	2	3	4	3	3	5	2	4	4	6	3	1	3	1	f	2	20
31	DC	coop	5	3	5	7	4	4	4	2	5	4	4	1	1	1	2	f	2	18
32	DC	coop	4	3	3	5	4	5	4	1	4	3	4	1	1	2	2	f	2	22
33	DC	coop	2	3	5	3	5	4	5	2	2	4	4	3	1	4	2	m	2	24
34	DC	comp	3	4	5	2	3	3	5	6	3	2	3	5	1	1	3	f	1	20
35	DC	comp	5	4	5	4	4	5	2	2	3	2	7	5	1	3	1	f	1	20
36	UC	coop	6	5	5	5	5	5	6	5	6	6	4	2	1	1	5	m	2	20
37	UC	comp	4	3	5	5	6	3	7	2	7	7	2	2	1	3	2	f	2	19	yes
38	DC	coop	4	5	5	4	5	4	5	3	3	3	4	2	1	1	3	m	1	20
39	DC	comp	5	5	5	5	4	5	5	4	4	4	4	4	2	2	3	f	2	19
40	DC	coop	3	3	4	5	4	3	4	5	4	4	4	2	1	4	3	f	2	20
41	DC	comp	6	5	5	6	5	4	6	4	7	6	6	6	1	2	4	f	1	18
42	DC	coop	4	4	5	5	5	6	4	5	6	3	1	1	1	4	2	f	2	25
43	DC	coop	6	6	5	4	4	5	4	3	5	3	3	2	1	2	5	f	2	18
44	UC	comp	3	4	4	5	4	5	6	2	6	5	4	3	1	2	1	f	1	19
45	UC	comp	7	5	6	6	4	5	7	5	6	6	3	4	1	2	5	f	1	18
46	DC	comp	5	5	4	3	5	4	5	2	3	2	7	2	2	4	3	m	1	20
47	UC	comp	6	5	5	4	6	5	6	5	6	6	3	4	2	1	3	m	1	26
48	DC	comp	5	5	5	4	6	7	5	3	5	5	4	1	2	3	2	f	1	3
49	UC	comp	5	3	6	6	4	6	6	2	6	6	4	1	1	2	1	f	1	20
50	DC	comp	5	5	5	4	4	4	3	1	4	3	1	2	2	3	2	f	1	21	yes
51	DC	comp	5	3	4	5	3	4	3	3	6	4	4	5	1	2	3	f	2	19
52	DC	coop	5	4	5	6	5	5	6	3	4	5	2	3	1	1	3	f	2	18
53	DC	coop	6	5	5	6	5	5	4	1	2	3	4	1	1	3	2	m	2	18
54	DC	comp	6	4	5	6	5	6	5	3	5	3	4	2	2	1	4	m	1	19
55	UC	coop	5	4	4	6	5	5	7	5	7	7	4	1	2	2	3	f	2	19
56	UC	comp	5	5	5	4	6	4	7	1	5	6	2	6	1	1	3	m	1	20
57	UC	comp	5	4	5	6	3	4	5	6	6	5	4	1	3	1	2	f	2	22
58	UC	comp	5	5	5	3	5	4	5	3	4	5	4	3	1	2	4	m	1	19
59	DC	comp	5	2	3	5	4	4	4	4	5	6	4	1	1	1	4	f	1	21	yes
60	UC	coop	6	5	4	6	5	4	3	5	6	3	4	1	1	1	4	f	2	18
61	UC	coop	5	6	4	4	5	4	3	2	4	3	2	4	1	1	4	m	1	19
62	DC	coop	6	4	4	5	3	5	5	5	6	4	4	4	2	3	2	f	2	21
63	DC	comp	4	4	4	3	4	4	4	4	4	4	4	1	1	4	1	f	2	21
64	UC	coop	4	4	4	3	4	4	5	5	4	5	1	1	1	1	3	m	2	20	yes
65	UC	coop	5	4	4	5	4	5	6	6	5	5	4	7	2	1	4	f	2	19
66	DC	coop	4	4	4	3	5	5	6	2	3	4	4	1	2	2	1	f	2	20
67	UC	comp	6	5	6	5	5	5	6	4	6	6	5	1	2	2	4	f	1	19	yes
68	UC	comp	4	4	4	5	4	5	6	4	6	6	4	1	2	1	1	f	2	20	yes
69	DC	comp	5	5	5	6	4	5	5	2	4	4	4	2	2	1	3	f	2	21
70	DC	comp	6	5	6	5	4	5	4	1	3	4	4	1	2	1	3	m	1	19	yes
71	UC	comp	5	5	6	3	4	4	7	5	6	7	4	2	2	3	3	f	2	19
72	UC	comp	6	6	6	6	5	6	6	5	3	6	5	5	2	2	4	f	1	19	yes
73	UC	comp	3	3	4	4	2	4	5	2	5	6	5	1	2	1	2	f	1	19
74	UC	coop	4	6	6	7	7	7	5	2	4	1	6	4	2	4	3	f	2	23
75	DC	coop	6	5	5	4	5	5	4	3	5	3	4	4	2	1	5	f	2	18
76	DC	comp	2	3	4	3	3	3	4	3	2	3	4	1	2	3	2	f	2	20	yes
77	UC	coop	5	4	6	6	4	5	7	4	7	7	5	4	1	3	2	f	1	21
78	UC	coop	6	4	5	6	4	5	6	5	6	6	4	2	2	2	2	f	2	27
79	DC	comp	5	5	5	6	4	5	7	3	7	7	4	3	2	2	2	f	1	19	yes
80	UC	comp	4	4	4	5	5	5	7	3	6	6	3	3	1	2	2	f	1	18
81	UC	coop	4	4	5	6	5	6	6	6	6	6	3	4	1	4	3	f	1	19
82	UC	comp	4	5	5	4	5	6	6	3	5	6	4	4	1	1	1	f	1	19
83	DC	coop	5	3	4	5	3	4	3	1	4	3	4	1	2	2	3	f	2	20
84	DC	comp	6	4	5	7	4	5	3	1	2	3	4	1	2	2	4	f	1	19
85	DC	comp	5	2	5	6	4	6	5	2	5	1	4	1	2	3	3	m	1	19
86	UC	coop	6	6	6	5	5	6	6	5	6	6	4	4	2	2	4	f	2	19	yes
87	UC	comp	5	2	4	4	7	6	6	4	5	4	7	3	1	4	1	f	1	21
88	UC	coop	4	4	6	6	4	5	6	4	6	6	4	1	2	3	1	f	2	20
89	UC	comp	6	5	5	4	4	5	6	4	5	6	5	3	1	1	4	f	1	19
90	UC	comp	3	3	4	5	4	4	6	2	6	5	4	2	1	2	3	f	2	20
91	DC	comp	6	5	5	5	5	5	4	2	2	4	4	2	2	1	4	f	1	41	yes
92	UC	comp	6	3	5	7	4	4	6	3	2	6	4	3	2	1	3	m	1	20	yes
93	DC	coop	5	2	2	3	3	3	4	3	3	3	4	2	2	3	3	f	2	20
94	UC	comp	4	3	5	7	5	6	7	1	3	6	2	2	2	4	3	f	1	20
95	UC	coop	4	4	6	5	5	5	5	3	5	6	3	2	1	3	2	f	1	18
96	UC	coop	6	5	4	5	4	5	6	4	5	5	4	1	2	4	4	f	1	21
97	UC	comp	3	2	4	6	4	3	5	4	3	6	5	4	1	2	2	f	2	20
98	UC	coop	5	4	4	5	5	5	6	3	5	6	4	2	2	1	1	m	2	19
99	DC	comp	4	3	4	1	4	5	4	1	3	3	4	2	2	3	2	f	1	20
100	DC	comp	5	6	5	5	7	5	6	2	5	4	3	4	1	2	4	m	2
101	UC	comp	4	4	6	6	6	6	4	4	3	5	3	4	2	3	3	f	1	20
102	UC	comp	5	3	4	5	4	4	5	4	4	6	5	3	1	2	43	f	1	19
103	DC	comp	4	3	4	4	2	3	3	2	2	4	4	3	1	3	1	f	2	22
104	UC	coop	6	4	6	6	6	6	6	6	5	6	2	2	1	1	5	f	2	22
105	UC	comp	4	2	5	7	4	4	7	3	7	7	4	4	1	4	3	f	2	19
106	UC	comp	6	4	4	4	3	4	6	3	4	6	5	2	1	2	3	f	1	19	yes
107	DC	comp	6	4	4	6	5	6	4	1	3	3	2	2	1	1	3	f	1	18
108	DC	comp	5	4	6	6	4	5	4	2	3	3	4	5	1	4	2	f	1	19
109	UC	coop	4	3	5	6	4	5	6	2	5	7	4	1	1	2	2	f	2	19
110	DC	coop	5	2	5	5	5	5	2	1	1	2	2	6	1	3	2	f	1	20
111	DC	comp	4	4	5	5	4	5	3	2	5	2	4	3	1	4	2	f	1	21	yes
112	UC	comp	4	4	5	6	6	5	3	3	4	3	4	1	1	4	3	f	2	21
113	DC	coop	5	4	4	5	4	4	4	3	4	4	1	2	1	4	4	f	2	18
114	DC	coop	5	3	3	5	3	4	5	4	6	4	2	1	1	2	2	f	2	19
115	DC	comp	4	4	4	7	4	4	3	1	2	2	4	1	1	1	2	m	1	19
116	UC	coop	5	5	5	6	5	5	7	5	7	7	1	6	1	3	4	f	2	18
117	UC	comp	6	5	6	7	5	6	6	6	7	7	2	6	1	2	3	f	1	19
118	UC	coop	5	5	5	6	5	4	6	4	4	6	3	4	1	2	2	f	2	21
119	DC	coop	4	3	5	5	5	3	5	2	5	3	3	1	1	2	2	f	2	18
120	UC	coop	4	3	4	6	4	5	5	3	4	4	4	1	1	2	2	f	1	22
121	DC	comp	3	3	3	4	5	5	5	5	5	5	1	1	1	2	1	f	2	19
122	DC	comp	4	5	4	7	4	4	4	2	4	5	4	1	1	3	3	f	1	21
123	UC	coop	6	6	6	7	6	7	5	1	4	4	4	4	1	2	4	f	2	18	yes
124	DC	coop	6	4	5	5	3	6	5	4	6	4	4	1	2	1	2	f	2	21
125	UC	coop	4	3	4	5	2	2	5	4	5	5	2	1	1	2	3	f	2	19	yes
126	UC	coop	5	4	4	1	4	4	5	4	6	4	4	1	1	2	3	f	1	18
201	UC	coop	4	4	4	5	4	5	6	5	6	6	3	2	1	4	3	f	2	19
202	DC	comp	6	6	6	3	6	5	5	3	6	5	6	3	1	1	3	m	1	20
203	DC	comp	5	3	5	4	5	5	4	1	3	3	5	3	1	3	3	f	2	19
204	UC	coop	5	5	5	3	5	5	7	3	5	5	1	4	1	1	4	m	1	18
205	DC	comp	4	3	3	6	3	4	4	2	2	3	5	5	1	2	2	f	1	18
206	UC	comp	4	4	5	6	4	5	6	3	2	6	7	3	1	4	3		2	18
207	DC	coop	7	6	5	5	4	5	4	3	5	4	3	3	1	1	5	m	1	18
208	DC	comp	4	4	4	4	5	3	5	3	5	4	4	2	1	4	2	m	1	28	yes
209	UC	comp	5	5	6	6	5	5	6	7	6	6	4	2	1	4	2	m	2	24
210	UC	comp	5	5	6	7	6	6	7	5	7	7	4	1	1	4	3	f	1	19
211	DC	comp	4	4	5	6	3	4	3	2	3	4	4	4	1	2	2	f	1	18
212	UC	coop	4	4	4	6	5	5	7	3	4	7	5	2	1	2	1	f	2	19
213	DC	comp	5	3	4	4	5	5	3	1	2	3	7	2	1	1	3	f	1	18	yes
214	DC	coop	7	5	5	6	6	6	4	2	5	3	4	1	1	2	4	f	2	18
215	UC	coop	5	5	5	6	6	5	7	3	5	7	3	2	1	2	3	f	2	18
216	DC	comp	4	2	3	3	2	3	4	4	4	3	7	1	1	3	3	f	2	19
217	UC	comp	5	5	5	5	4	5	6	3	7	6	5	5	1	1	2	f	1	18
218	DC	coop	5	4	5	6	5	5	5	1	4	4	4	1	1	3	1	f	2	38	yes
219	UC	comp	5	4	6	6	5	5	5	6	6	6	4	1	1	4	2	f	1	19	yes
220	UC	comp	6	4	4	3	3	3	5	3	4	5	3	3	1	2	5	f	1	17
221	DC	comp	6	4	5	5	5	4	5	2	5	5	4	2	1	3	3	f	1	23	yes
222	DC	coop	5	3	4	2	2	4	3	3	3	3	1	2	1	4	3	f	2	25
223	DC	coop	6	4	5	4	4	5	4	3	5	2	4	2	1	4	4	f		17
224	UC	coop	6	4	5	6	5	5	6	3	6	5	4	2	1	2	4	f	2	18	yes
225	UC	coop	5	3	5	6	4	5	7	6	6	7	4	2	1	1	2	f	2	19
226	UC	coop	6	6	6	6	6	6	6	5	6	6	4	4	2	2	3	f	1	22
227	DC	coop	2	1	3	3	2	2	3	2	4	2	4	4	1	4	5	f	2	19
228	UC	coop	5	5	5	5	6	5	6	5	5	5	5	5	1	4	4	f	1	21	yes
229	UC	comp	5	4	6	6	5	5	6	4	6	6	2	4	1	4	3	f	1	52
230	DC	coop	4	3	4	5	4	4	4	2	4	4	4	1	1	1	3	f	2	18
231	DC	coop	5	3	5	6	4	5	4	1	3	4	4	1	1	4	2	f	2	18	yes
232	UC	comp	6	4	6	6	6	5	6	6	7	7	6	5	1	2	2	f	1	19
233	UC	comp	5	4	5	3	4	6	6	5	3	5	4	1	1	1	2	f	1	21	yes
234	DC	coop	5	4	3	6	4	4	4	3	6	5	3	6	1	4	2	f	2	18
235	DC	comp	4	3	5	5	4	6	4	6	5	4	2	6	1	3	2	m	1	24
236	UC	comp	5	5	6	7	5	6	7	5	7	7	6	2	1	1	3	f	1	18
237	UC	coop	4	3	5	5	5	5	6	4	6	7	3	1	1	2	3	f	2	18
238	UC	comp	5	2	4	4	3	4	5	1	6	5	4	2	1	4	3	f	1
239	UC	comp	5	5	6	6	5	6	7	4	6	6	3	5	1	1	1	m	1	20
240	DC	coop	5	5	6	7	5	6	4	2	5	5	4	1	1	3	2	f	2	19
241	DC	comp	5	2	5	5	4	5	4	3	5	4	4	1	1	3	2	f	1	18
242	DC	coop	5	4	4	5	3	4	6	2	3	4	4	1	1	1	2	f	2	20
243	DC	coop	5	3	4	6	4	5	4	1	1	2	5	1	1	2	4	f	2	18	yes
244	UC	comp	5	4	5	6	5	5	5	5	5	5	4	7	1	3	2	f	1	20
245	UC	comp	2	2	3	3	1	7	4	2	5	7	1	1	1	3	1	f	1	20
246	DC	comp	5	4	4	5	4	4	3	6	3	4	5	5		1	3		1
247	UC	coop	5	4	6	7	4	5	6	1	6	5	5	7	1	4	2	f	2	18
248	UC	comp	6	6	7	5	6	6	7	4	6	6	4	2	1	4	3	f	1	19
249	UC	comp	3	4	4	5	4	3	6	3	6	6	6	2	1	2	2	f	1	19
250	DC	coop	3	4	5	6	5	5	5	5	4	3	4	4	1	1	3	m	2	21
251	UC	comp	3	3	3	6	4	4	7	1	7	7	1	6	1	1	2	f	1	19
252	DC	comp	5	3	4	7	3	4	4	1	3	3	1	1	1	3	2	f	1	20
253	DC	coop	5	3	3	4	4	4	7	1	7	6	4	1	1	4	2	f	2	19
254	UC	comp	5	2	5	6	4	6	5	1	2	3	3	2	1	3	4	f	1	18
255	DC	comp	2	5	2	1	5	2	3	3	3	3	5	3	1	3	12	f	1	22	yes
256	DC	coop	2	3	5	6	3	3	2	1	2	2	4	2	1	1	3	f	2	19
257	UC	coop	6	4	6	6	5	5	6	4	4	6	4	4	1	1	3	m	2	19	yes
258	UC	coop	4	3	6	6	4	6	7	3	7	7	4	2	1	1	2	m	2	19
259	DC	comp	4	4	6	5	7	6	4	2	4	2	4	4	1	1	1	f	1	19
260	UC	comp	5	4	4	6	5	6	6	3	6	6	2	1	1	2	5	f	1	18
261	UC	coop	6	4	5	6	6	6	7	6	7	7	6	4	1	3	5	f	2	18
262	UC	coop	4	3	4	5	3	4	6	2	6	7	4	2	1	3	2	f	2	18
263	DC	comp	5	4	6	6	5	5	7	6	4	7	4	4	1	3	2	f	1	20
264	UC	coop	6	2	5	3	4	4	7	5	7	7	1	3	1	3	2	m	2	18
265	UC	comp	5	3	4	5	5	5	5	2	3	6	6	4	1	3	3	f	1	18	yes
266	UC	comp	4	3	4	5	4	4	6	2	6	6	2	2	1	1	2	f	1	19
267	DC	comp	4	3	3	7	4	5	4	2	3	3	2	2	1	2	2	f	1	18
268	DC	comp	3	4	4	5	4	6	4	5	5	4	4	2	1	4	2	f	1	19
269	DC	comp	1	1	6	4	4	3	5	5	3	4	4	3	1	4	3	f	1	23
270	UC	comp	6	5	5	6	5	5	6	5	5	6	5	3	1	1	5	f	1	19	yes
271	UC	coop	6	5	6	6	6	5	7	3	7	7	4	2	1		2	f	2	18
272	DC	comp	4	3	5	5	5	5	6	2	3	4	4	5	1	4	3	f	1	18
273	DC	coop	5	3	5	6	4	4	3	1	3	4	4	1	1	1	3	m	2	19	yes
274	DC	comp	5	4	5	6	5	5	5	3	5	4	4	1	1	2	3	f	1	19
275	DC	coop	6	4	5	5	4	4	4	3	4	4	3	3	1	2	3	f	2	18
276	UC	comp	5	4	5	5	4	4	4	4	4	5	4	2	1	1	4	f	1	19
277	UC	comp	5	4	6	7	5	5	6	4	6	6	4	1	1	2	2	f	1	19
278	DC	comp	5	5	5	7	5	6	3	4	2	2	5	5	1	2	2	f	2	18	yes
279	DC	comp	4	4	4	5	6	5	4	3	3	3	4	4	1	3	4	f	1	24
280	UC	comp	4	3	5	5	4	4	5	1	5	6	4	5	1	2	3	f	1	19
281	UC	comp	5	4	6	6	5	5	6	4	6	6	5	4	1	2	3	f	1	19
282	DC	coop	6	4	6	7	6	6	4	1	3	3	4	5	1	1	2	f	2	18
283	DC	comp	5	4	5	6	5	5	7	2	5	5	1	6	1	3	3	f	1	19
284	DC	coop	4	2	3	6	6	5	3	2	2	2	6	4	1	1	2	f	1	18
285	UC	coop	4	4	4	3	3	4	6	2	4	6	5	5	1	412	2	f	2	18
286	DC	comp	6	6	6	5	6	5	4	1	2	4	1	6	1	2	3	f	1	18	yes
287	UC	comp	4	3	3	5	4	6	7	2	7	7	3	5	1	2	2	f	1	18
288	UC	coop	5	4	5	6	4	5	6	4	7	5	4	1	1	4		f	2	22
289	DC	comp	5	4	5	5	5	5	4	3	4	4	3	2	1	3	3	f	1	19
290	UC	coop	5	4	5	5	4	5	6	2	5	6	4	2	1	4	2	f	2	20
