# Supplementary material for: A mindset of competition versus cooperation moderates the impact of social comparison on self-evaluation
Source: Front Psychol. 2015 Sep 3;6:1337. doi: 10.3389/fpsyg.2015.01337 (PMC4558468; doi:10.3389/fpsyg.2015.01337)
Supplement: Supplementary file 2 [file Data_Sheet_2.XLSX]

## Sheet: CompCoopE2
pp	condition	mindset	competentVT	efficientVT	fastVT	accurateVT	predictscore	bright	successful	competent	promising	highschool	level	sex	influencePositive1	influenceYes	checkown	checkother	computer	check	checkO	age	doubts
1	uc	coop	5	5	5	6	75	5	5	6	6	2	1	f	1	2	60	80	3	2	f	22
2	dc	coop	5	5	4	5		4	4	4	4	7	1	f	3	3	65	50	4	2	f	23
3	uc	comp	3	3	3	6	50	3	3	4	5	8	1	f	4	6	65	85	1	1	f	22
4	dc	coop	4	4	5	3	55	3	4	4	4	1	2	f	5	3	65	50	1	2	f	19
5	dc	comp	1	2	1	2	40	1	1	1	1	1	1	f	4	1		50	2	1	f	21
6	uc	comp	5	4	3	5	80	4	5	4	4	2	1	m	2	7	65	80	1	1	f	18
7	uc	coop	5	5	3	5	75	4	4	6	7	1	1	m	5	5	60	80	1	2	f
8	uc	coop	3	4	5	3	70	5	5	6	6	9	1	m	4	6	60	80	2	2	f	18
9	uc	coop	4	5	5	3	55	4	6	5	3	7	2	f	2	4	65	80	1	2	f
10	uc	comp	4	4	5	5	80	4	5	5	5	2	1	m	6	2	65	80	2	1	f	18
11	dc	coop	5	4	5	4	55	5	6	4	4	8	2	f	6	3	65	50	1	2	f	20
12	uc	coop	4	5	5	5	75	5	5	6	6	11	2	m	1	5	60	80	2	2	f	20
13	uc	coop	7	7	5	7	85	5	4	6	6	111	1	m	1	5	65	80	3	2	f	20	yes
14	uc	coop	4	5	6	4	75	6	4	6	6	9	1	m	4	3	65	80	4	2	f	20	yes
15	dc	comp	5	5	4	3	60	5	5	5	4	2	1	m	1	3	65	50	1	1	f	18
16	uc	comp	5	4	6	5	85	5	4	5	6	2	1	m	1	5	65	80	2	1	f	19
17	uc	coop	5	4	6	4	70	5	3	6	6	111	1	m	5	3	65	80	3	3	f	20	yes
18	dc	coop	6	6	5	6	80	5	4	5	6	11	3	m	4	3	65	50	4	2	f	21	yes
19	dc	coop	3	3	5	3	50	5	6	5	5	8	3	f	5	4	65	50	1	2	f	21
20	uc	coop	4	4	5	4	70	5	5	6	5	6	1	m	4	4	65	80	2	2	f	21
21	uc	comp	5	5	5	6	65	3	3	3	4	11	3	f	5	4	60	80	1	1	f	26
22	uc	comp	4	3	3	5	65	4	5	4	4	9	3	f	3	3	65	80	2	1	f	20
23	dc	comp	6	5	5	5	80	7	6	7	7	2	1	f	1	1	65	50	3	1	f	18
24	uc	coop	5	4	5	5	65	3	4	4	3	55	2	m	2	6	65	80	3	2	f	21	yes
25	dc	coop	5	6	5	5	70	5	6	5	5	6	1	f	4	6	65	50	3	2	f	18
26	uc	coop	3	3	3	3	60	4	4	4	4	7	1	f	1	7		80	4	2	f	20
27	dc	coop	5	5	6	4	60	6	7	6	7	11	1	m	1	6	65	50	1	2	f	20
28	dc	coop	4	3	3	5	70	2	3	3	2	11	1	f	1	1	65	50	2	2	f	19
29	dc	coop	5	5	3	4	55	4	5	6	5	111	2	f	4	5	65	50	3	2	f	19
30	uc	coop	5	5	3	4	70	1	2	2	1	7	1	m	5	5	65	80	4	2	f	18
31	dc	coop	5	6	4	6	50	5	7	5	6	2	2	m	6	5	65	50	3	2111	f	21
32	dc	comp	5	3	6	3	60	5	5	3	2	8	3	f	6	6	65	50	4	1	f	22
33	uc	coop	5	4	4	5	75	4	4	5	5	2	1	f	4	3	65	80	1	2	f	18
34	dc	coop	4	4	5	5	50	7	5	6	6	2	1	f	5	5	65	50	2	2	f	20
35	dc	coop	3	3	2	4	70	2	3	5	4	1	1	f	4	4	65	50	3	2	f	19
36	uc	coop	2	3	2	6	65	4	5	5	3	7	1	m	4	3	65	80	4	2	f	21
37	dc	coop	4	4	4	4	60	4	7	7	4	4	3	f	1	5	65	50	1	2	f	25
38	uc	coop	5	5	6	4	75	5	6	5	6	10	3	f	3	5	65	80	2	2		20
39	uc	coop	6	6	6	5	75	5	6	6	5	747	3	m	4	2	63	80	1	2	f	21
40	uc	comp	4	4	6	3	70	4	3	5	4	1	3	m	2	6	65	80	2	1	f	23	yes
41	uc	comp	3	3	5	3	75	5	5	5	6	7	2	m	6	5	65	80	3	1	f	20
42	uc	comp	5	4	2	5	60	6	6	6	5	7	3	m	2	4	65	80	4	1	f	20
43	uc	coop	3	3	3	4	60	5	5	6	5	5	2	f	5	7	65	80	1	2	f	20
44	dc	coop	3	4	3	4	55	3	4	3	4	2	2	f	5	7	65	50	1	2	f	20
45	dc	comp	5	5	5	3	70	4	4	4	4	1	2	f	1	6	65	50	2	1	f	19
46	uc	coop	5	5	5	6	70	4	5	5	5	113	3	f	4	3	65	80	3	2	f	21
47	dc	comp	5	5	3	4	60	5	4	5	5	7	3	m	3	3	65	50	3	1	f	22
48	dc	coop	4	4	3	4	70	4	5	4	4	111	1	m	2	4	65	50	4	2	f	18
49	dc	comp	5	5	3	6	70	4	5	4	4	1	1	f	3	5	65	50	1	1	f	18
50	dc	comp	4	6	5	6		4	3	3	6	2	2	f	6	6	65	50	3	1	f	21	yes
51	uc	coop	6	6	5	4	80	4	5	5	5	7	2	m	7	6	65	85	4	2	f	21	yes
52	dc	coop	6	4	4	5	60	5	4	6	6	1	2	f	6	5	65	50	1	1	f	21
53	dc	comp	5	5	4	4	50	5	4	7	7	2	3	m	3	3	65	50	3	1	f	21
54	dc	comp	5	5	4	4	69	5	6	5	5	111	111	f	2	6	65	50	4	1	f	18
55	dc	comp	5	5	4	5	65	5	5	5	4	8	2	f	4	3	65	50	3	2	f	20	yes
56	uc	coop	5	5	5	4	75	4	4	5	4	7	3	m	5	6	65	80	4	2	f	25	yes
57	dc	coop	5	5	6	5	65	5	5	5	5	2	2	f	6	5	65	55	1	2	f	20
58	uc	coop	4	4	4	4	65	4	5	5	3	9	3	m	4	1	65	80	2	1	f	21
59	dc	coop	3	3	4	4	55	3	2	3	2	9	3	f	4	1	65	55	4	2	f	20
60	dc	comp	5	5	6	4		5	5	5	6	2	3	m	2	4	65	50	1	1	f
61	uc	coop	5	5	2	5	77	3	3	6	4	8	3	f	3	5	65	80	3	2	f	22
62	uc	comp	5	4	3	5	85	5	6	5	5	7	3	f	5	7	65	80	4	1	f	22
63	uc	coop	5	5	4	4	70	7	6	7	7	555	3	f	4	2	65	80	3	2	f	21	yes
64	uc	coop	4	4	6	5	80	5	4	6	6	11	2	m	1	4	65	80	4	2	f	18
65	dc	comp	6	5	7	6	75	5	5	5	6	2	1	f	4	4	65	50	1	1	f	19
66	dc	comp	4	4	4	4		3	3	3	3	7	3	f	4	1	65	50	1	1	f	21
67	dc	coop	4	4	5	3	65	4	6	5	5	10	3	f	6	4	65	50	2	2	f	22
68	dc	comp	5	4	5	5	70	5	5	5	5	2	3	m	5	2	65	50	3	1	f	20
69	dc	comp	5	4	7	3	75	5	6	5	3	2	2	m	5	6	65		4	1	f	21
70	uc	coop	4	4	5	3	60	4	5	6	4	2	1	f	2	5	60	80	3	2	f	19
71	dc	comp	4	4	4	3	50	5	5	5	4	7	3	f	2	3	64	50	4	1	f	20
72	uc	coop	4	3	2	4	57	3	4	4	4	8	1	f	5	6	63	80	2	2	f	19
73	uc	coop	5	5	6	5	70	5	4	6	5	2	1	m	1	7	65	80	3	2	f	20
74	dc	comp	5	4	3	5	55	4	5	4	5	2	1	f	4	3	65	50	4	1	f	17
75	dc	coop	7	7	7	6	65	6	5	5	5	2	1	f	5	5	65	50	3	2	f	18
76	uc	comp	5	5	5	5	75	4	3	4	3	1	2	f	5	2	65	80	1	1	f	19	yes
77	uc	comp	3	3	4	4	80	5	4	5	5	1	2	m	5	6	65	80	2	1	f	19	yes
78	uc	coop	4	4	3	4	65	4	5	4	4	7	3	f	4	1	65	80	4	2	f	20	yes
79	uc	comp	4	4	3	4	60	4	4	4	5	8	1	f	5	5	69	80	3	3	f	23
80	uc	coop	4	4	4	5	60	4	5	4	4	5	2	f	5	3	60	80	4	2	f
81	dc	coop	5	5	5	4	68	6	6	5	5	2	3	f	4	3	65	50	1	2	f	25
82	uc	comp	4	5	3	4	70	5	6	5	4	8	1	f	5	4	65	80	3	1	f	20
83	dc	comp	6	5	4	6	65	4	3	4	6	2	2	f	6	4	65	50	4	1	f	21
84	uc	coop	4	3	4	4	60	4	4	4	3	1	2	f	5	5	65	80	1	2	f	19
85	uc	coop	5	6	4	6	60	5	5	5	5	2	1	m	4	1	65	80	1	2	f	18
86	uc	comp	4	5	4	4	70	2	2	2	1	9	2	f	4	1	65	80	2	2	f	19
87	dc	coop	4	4	4	3	60	4	4	4	3	9	3	m	5	4	65	50	3	2	f	20
88	uc	comp	3	3	4	2	70	5	5	4	5	2	1	f	1	5	65	80	4	1	f	18
89	uc	coop	5	4	3	5	75	5	6	6	5	8	2	f	2	6	65	80	3	12	f	20
90	dc	coop	5	5	6	6	70	5	5	5	5	5	2	f	1	1	65	50	4	2	f
91	dc	coop	4	4	5	3	75	4	3	5	5	11		f	2	6		50	1	2	f	20
92	dc	coop	4	4	6	5	70	3	5	4	4	8	2	f	6	4	65	50	2	1	f	20
93	dc	comp	5	5	4	6	60	5	4	6	6	2	1	m	2	6	65	50	3	1	f	21
94	uc	coop	5	4	3	4	70	4	6	4	4	2	2	f	2	3	65	80	4	2	f
95	uc	coop	4	4	4	3	80	4	4	5	5		1	f	4	5	65	80	3	2	f	20
96	dc	coop	5	5	3	4	70	3	4	4	4	2	3	f	2	3	65	50	4	2	f	20
97	uc	coop	3	3	2	3	80	3	5	4	4	7	1	f	7	6	65	80	1	2	f	18
98	dc	coop	5	6	4	5	70	5	6	6	6	9	3	f	4	2	65	50	2	2	f	21
99	uc	comp	3	3	3	4	70	4	5	6	6	5	3	f	3	3	60	80	3	1	f	21
100	dc	coop	4	4	3	5	55	3	3	4	3	7	3	f	6	2	65	50	4	2	f	21
101	dc	comp	6	6	5	6	70	4	5	4	4	2	1	m	5	5	65	50	1	1	f	19
102	uc	comp	5	5	6	5	75	4	5	5	6	2	1	m	5	4		80	2	1	f
103	uc	coop	3	3	2	4	75	4	5	5	4	7	2	f	1	3	89	100	3	2	f	20
104	dc	comp	4	4	5	3	70	4	5	5	3	11	3	m	2	6	65	50	4	1	f	20
105	uc	coop	5	5	5	5	68	4	4	4	4	11	3	f	2	4	65	80	1	2	f	20
106	dc	comp	5	5	5	5	60	1	4	4	4	7	3	f	4	1	65	50	2	1	f	21
109	uc	comp	6	6	5	6	90	5	5	5	5	9	3	m	1	1	65	80	1	1	f	24
110	dc	coop	5	5	5	4	65	4	5	4	4	10	3	f	4	4	60	54	1	2	f	22
111	uc	comp	6	5	4	5	90	5	5	5	6	10	3	f	4	2	60	80	2	1	f	24
112	dc	comp	5	5	5	4	65	4	5	5	6	8	1	f	5	2	65	50	3	1	f	18
113	dc	comp	4	4	3	4	60	4	3	4	5	2	1	m	2	2	65	50	1	1	f	18
114	uc	comp	3	3	2	3	70	4	5	3	4	2	1	f	7	3			2	1	f	23	yes
115	dc	comp	5	5	6	6	75	5	6	6	5	2	1	m	5	4	65	50	3	1	f	19
116	dc	coop	5	5	4	5	70	3	4	5	4	8	3	f	5	1	65	50	4	2	f	22
117	dc	comp	5	5	5	4		3	3	4	3	111	1	f	1	4	65	50	3	1	f	18
118	uc	comp	4	4	4	4	70	5	6	6	5	4	1	f	6	5	65	80	4	1	f	19
119	dc	coop	5	5	4	6	60	5	5	5	4	5	3	f	2	6	65	50	1	2	f	22	yes
120	dc	coop	4	4	5	5	50	3	4	5	6	2	1	f	2	6	65	50	2	2	f	20
121	dc	comp	3	3	6	6	65	2	3	3	2	777	2	m	6	3		50	3	1	f	25	yes
122	dc	comp	6	6	5	6	100	6	4	5	5	9	3	m	7	7	65	50	4	1	f	23
123	dc	coop	6	6	6	6	70	5	5	5	4	9	3	m	4	6	65	50	1	2	f
124	dc	coop	3	4	5	4	65	4	4	4	5	77	2	f	2	3	65	50	3	1	f	20
125	uc	comp	3	3	2	4	70	3	5	5	3	7	3	f	4	2	68	80	4	1	f	21
126	uc	comp	3	2	3	2	60	4	2	3	2	7	2	f	3	2	65	80	3	1	f	22
127	uc	coop	5	6	4	5	70	4	4	4	5	6	2	f	3	4	65	80	4	2	f	20
128	uc	coop	6	6	5	6	75	4	6	5	6	2	1	f	7	5	65	80	3	2	f	18
129	uc	coop	4	4	4	4	60	5	5	5	5	7	2	f	4	2	65	90	4	2	f	23
130	uc	coop	5	5	5	6	83	4	4	5	5	2	3	f	6	4	65	80	2	2	f	21	yes
131	uc	comp	5	5	4	6	65	4	5	5	5	6	3	m	4	1	65	80	3	1	f	23	yes
132	uc	coop	4	4	5	4	70	4	4	4	4	111	2	m	5	2	65	80	4	2	f	20
133	uc	coop	5	4	5	6	70	6	3	4	5	5	1	m	1	1	65	80	3	2	f	25
134	uc	comp	4	4	3	3	80	4	5	4	4	2	1	m	4	2	65	80	4	3	f	19
135	dc	coop	4	4	4	4	60	3	4	4	4	2	1	f	4	5	65	50	1	2	f	18
136	dc	comp	6	6	4	4	65	4	4	5	5	4	1	f	4	7	65	50	2	1	f	18
137	uc	coop	4	5	3	4	60	2	2	3	3	4	1	f	6	6	65	80	3	2	f	18
138	uc	coop	6	4	5	4	40	4	4	4	3	4	1	f	7	6	65	80	4	2	f	18
139	uc	comp	6	5	4	5	70	4	4	5	4	2	1	f	7	5	60	80	1	1	f	21
140	dc	coop	5	5	5	5	70	5	6	5	6	2	2	f	1	2	65	50	2	2	f	20
141	dc	comp	3	3	3	4	70	5	5	6	5	2	1	f	2	6	65	50	3	1	f	19
142	dc	coop	6	6	4	6	65	2	3	3	3	9	1	f	4	5	65	50	4	1	f	19
143	dc	comp	4	3	5	4	60	3	6	3	3	4	2	m	4	2	67	50	2	1	f	20
144	dc	coop	5	5	4	4	60	3	4	4	5	2	1	f	5	5	65	50	1	2	f	19
145	uc	comp	5	5	4	4	70	5	6	5	4	2	3	f	7	6	65	80	3	3	f	20
146	uc	comp	3	3	3	4	65	3	4	4	3	2	3	f	3	3	65	80	4	1	f	22
147	uc	comp	5	5	4	3	68	3	4	5	6	2	1	f	1	3	65	80	1	2	f	19
148	uc	comp	5	5	5	5	65	4	4	4	4	2	3	f	2	5	65	80	2	1	f	22
